# Supplementary material for: Viscoelastic Properties of Epoxidized Natural Rubber/Poly(lactic acid) PLA/ENR Blends Containing Glycidyl-POSS and Trisilanolisooctyl-POSS as Functional Additives
Source: Materials (Basel). 2021 May 20;14(10):2686. doi: 10.3390/ma14102686 (PMC8160644; doi:10.3390/ma14102686)
Supplement: Supplementary file 1 [file materials-14-02686-s001.zip]

Archive with 1 entries (1 files):
- materials-1201630-supplementary.pdf
